# Supplementary material for: Comprehensive Analysis of the 5xFAD Mouse Model of Alzheimer’s Disease Using dMRI, Immunohistochemistry, and Neuronal and Glial Functional Metabolic Mapping
Source: Biomolecules. 2024 Oct 13;14(10):1294. doi: 10.3390/biom14101294 (PMC11505609; doi:10.3390/biom14101294)
Supplement: Supplementary file 1 [file biomolecules-14-01294-s001.zip]

Archive with 1 entries (1 files):
- biomolecules-3218049-supplementary.pdf
